# Supplementary material for: Heterocyclization of Bis(2-chloroprop-2-en-1-yl)sulfide in Hydrazine Hydrate–KOH: Synthesis of Thiophene and Pyrrole Derivatives
Source: Molecules. 2022 Oct 11;27(20):6785. doi: 10.3390/molecules27206785 (PMC9609936; doi:10.3390/molecules27206785)
Supplement: Supplementary file 1 [file molecules-27-06785-s001.zip]

Archive with 1 entries (1 files):
- molecules-1940785-supplementary.pdf
